# Supplementary material for: Research Priorities for Diabetic Ketoacidosis: An Evidence and Gap Mapping Review
Source: Med Sci (Basel). 2025 May 1;13(2):53. doi: 10.3390/medsci13020053 (PMC12101225; doi:10.3390/medsci13020053)
Supplement: Supplementary file 1 [file medsci-13-00053-s001.zip]

Archive with 1 entries (1 files):
- medsci-3490774-supplementary.html
